# Supplementary material for: Antioxidative Properties of Fermented Soymilk Using Lactiplantibacillus plantarum LP95
Source: Antioxidants (Basel). 2023 Jul 18;12(7):1442. doi: 10.3390/antiox12071442 (PMC10376881; doi:10.3390/antiox12071442)
Supplement: Supplementary file 1 [file antioxidants-12-01442-s001.zip]

Archive with 1 entries (1 files):
- antioxidants-2462353-SI.pdf
